# Supplementary material for: Predicting potential distribution of the Rhinoncus sibiricus under climatic in China using MaxEnt
Source: PLoS One. 2024 Jan 19;19(1):e0297126. doi: 10.1371/journal.pone.0297126 (PMC10798473; doi:10.1371/journal.pone.0297126)
Supplement: S1 File — (TXT) [file pone.0297126.s004.txt]

              data 
TSS          0.785  
ROC          0.950  
