# Supplementary material for: Predicting potential distribution of the Rhinoncus sibiricus under climatic in China using MaxEnt
Source: PLoS One. 2024 Jan 19;19(1):e0297126. doi: 10.1371/journal.pone.0297126 (PMC10798473; doi:10.1371/journal.pone.0297126)
Supplement: S2 File — (TXT) [file pone.0297126.s005.txt]

library(pROC)      # 用于计算TSS
