# Supplementary material for: Predicting potential distribution of the Rhinoncus sibiricus under climatic in China using MaxEnt
Source: PLoS One. 2024 Jan 19;19(1):e0297126. doi: 10.1371/journal.pone.0297126 (PMC10798473; doi:10.1371/journal.pone.0297126)
Supplement: S1 Table — (XLS) [file pone.0297126.s006.xls]

## Sheet: Table S1
Table S1. Rhinoncus sibiricus Faust hazard site distribution data
No.	Year	Region	Longitude	Latitude	Altitude/m
1	2013	Dagou, Huining County, Baiyin City, Gansu Province	105.231	35.9776	1858
2	2013	Shiquan Town, Anding District, Dingxi, Gansu Province	104.902	35.5584	2096
3	2013	Dingxi City, Gansu Province	105.23	35.1969	1914
4	2013	Guan Zhen, Anding District, Dingxi City, Gansu Province	104.299	35.5035	2217
5	2013	Huajialing, Tongwei County, Gansu Province	105.019	35.3776	2390
6	2013	Maying, Tongwei County, Gansu Province	105.024	35.2975	2170
7	2013	Guiyang, Guizhou Province	106.564	26.6931	1199
8	2013	Zhangbei County, Zhangjiakou City, Hebei Province	114.722	41.2212	1376
9	2013	Balin Right Banner, Chifeng City, Inner Mongolia	118.821	43.55	681
10	2013	Dban Town, Balin Right Banner, Chifeng City, Inner Mongolia	118.647	43.4911	635
11	2013	Xinlin Town, Linxi County, Chifeng City, Inner Mongolia	118.083	43.9543	883
12	2013	Linxi County, Chifeng City, Inner Mongolia	118.018	43.6072	904
13	2013	Chifeng Institute of Agricultural Sciences, Inner Mongolia	119.055	42.2962	538
14	2013	Wengniute Banner, Chifeng City, Inner Mongolia	118.947	42.9167	721
15	2013	Guangdegong Town, Wengniute Banner, Chifeng City, Inner Mongolia	118.567	42.7525	1026
16	2013	Hohhot, Inner Mongolia	111.728	40.8124	1057
17	2013	Wulanchabu Fengzhen City, Inner Mongolia	113.035	40.4412	1227
18	2013	Inner Mongolia Xing 'an League east white tone	122.144	46.1269	336
19	2013	Horqin Right Wing Middle Banner, Hinggan League, Inner Mongolia	121.424	45.0061	262
20	2013	Inner Mongolia Xingan League Agricultural Science Research Institute	122.035	46.1084	283
21	2013	Datong City, Shanxi Province	113.273	39.9974	1029
22	2013	Guojiayao Township, Xinrong District, Datong City, Shanxi Province	113.041	40.2765	1211
23	2013	Xiangxi Village, Xinrong District, Datong City, Shanxi Province	113.091	40.2036	1275
24	2013	Youyu County, Datong City, Shanxi Province	112.607	40.0862	1634
25	2013	Guanjiapu Village, Zuoyun County, Datong City, Shanxi Province	112.905	40.1797	1275
26	2013	Anyandun Village, Santun Township, Zuoyun County, Datong City, Shanxi Province	112.732	40.1385	1400
27	2013	Badaizi Village, Santun Town, Zuoyun County, Datong City, Shanxi Province	112.819	40.1741	1341
28	2013	Youyu Experimental Station, Shanxi Province	112.435	39.9739	1326
29	2013	Liangshan Prefecture, Sichuan Province	102.369	27.8671	1896
30	2013	Deqin County, Diqing, Yunnan Province	98.918	28.4924	3657
31	2013	Tuoding Township base, Deqin County, Diqing, Yunnan Province	99.439	27.7642	2057
32	2013	Tacheng Town base, Weixi County, Diqing, Yunnan Province	99.5501	27.5067	2231
33	2013	Tacheng City, Weixi County, Diqing Prefecture, Yunnan Province	99.4138	27.617	2642
34	2013	Jiantang Town, Shangri-La City, Diqing Prefecture, Yunnan Province	99.6438	27.8107	3287
35	2013	Ninglang County, Lijiang City, Yunnan Province	100.845	27.3234	2772
36	2013	Yongsheng County, Lijiang City, Yunnan Province	100.772	26.6703	2315
37	2013	Qujing City, Yunnan Province	103.616	25.0346	1865
38	2013	Tuku Town, Yunlin County, Taiwan Province	23.6999	120.466	23.649
39	2014	Dagou, Huining County, Baiyin City, Gansu Province	105.245	35.9798	1890
40	2014	Guanzhen, Anding District, Dingxi, Gansu Province	104.428	35.5184	2043
41	2014	Shiquan Town, Anding District, Dingxi, Gansu Province	104.901	35.5649	2118
42	2014	Dingxi City, Gansu Province	104.619	35.6241	2101
43	2014	Huajialing, Tongwei County, Gansu Province	105.012	35.3716	2376
44	2014	Maying, Tongwei County, Gansu Province	105.029	35.3066	2172
45	2014	Zhangbei County, Zhangjiakou City, Hebei Province	114.672	41.199	1380
46	2014	Zhangbei County, Zhangjiakou City, Hebei Province	114.672	41.199	1380
47	2014	Balin Right Banner, Chifeng City, Inner Mongolia	118.639	43.539	695
48	2014	Linxi County, Chifeng City, Inner Mongolia	118.089	43.6321	863
49	2014	Wengniute Banner, Chifeng City, Inner Mongolia	119.071	42.9738	657
50	2014	Fengzhen, Ulanqab City, Inner Mongolia	113.134	40.4579	1198
51	2014	Guangdegong Town, Wengniute Banner, Chifeng City, Inner Mongolia Autonomous Region	118.559	42.8569	880
52	2014	Datong City, Shanxi Province	113.279	39.8997	1007
53	2014	Datong City, Shanxi Province	113.279	39.8997	1007
54	2014	Guojiayao Township, Xinrong District, Datong City, Shanxi Province	113.041	40.2765	1211
55	2014	Xicun Village, Xicun Township, Xinrong District, Datong City, Shanxi Province	113.222	40.2364	1243
56	2014	Butler Bao Township, Zuoyun County, Datong City, Shanxi Province	112.887	40.1803	1297
57	2014	Anyandun Village, Santun Township, Zuoyun County, Datong City, Shanxi Province	112.742	40.1376	1378
58	2014	Badaizi Village, Santun Town, Zuoyun County, Datong City, Shanxi Province	112.809	40.1756	1373
59	2014	Youyu County, Shuozhou City, Shanxi Province	112.432	39.9744	1324
60	2014	Dingbian City, Shaanxi Province	107.57	37.5634	1382
61	2014	Diqing, Yunnan Province	99.6618	27.8895	3318
62	2014	Deqin County, Diqing, Yunnan Province	98.9176	28.4863	3384
63	2014	Ninglang County, Diqing, Yunnan Province	100.82	27.2771	2482
64	2014	Yongsheng County, Diqing, Yunnan Province	100.131	27.2346	2501
65	2014	Tacheng City, Weixi County, Diqing Prefecture, Yunnan Province	99.3995	27.6019	2085
66	2014	Jiantang Town, Shangri-La City, Diqing Prefecture, Yunnan Province	99.6486	27.8178	3271
67	2015	Zhangbei County, Zhangjiakou City, Hebei Province	114.67	41.1908	1382
68	2015	Zhangbei County, Zhangjiakou City, Hebei Province	114.67	41.1908	1382
69	2015	Baicheng Academy of Agricultural Sciences, Jilin Province	122.819	45.4412	146
70	2015	Baicheng Academy of Agricultural Sciences, Jilin Province	122.819	45.4412	146
71	2015	Inner Mongolia Chifeng Agricultural Research Institute	119.055	42.2955	538
72	2015	Inner Mongolia Chifeng Agricultural Research Institute	119.055	42.2955	538
73	2015	Chifeng Academy of Agricultural Sciences, Chifeng, Inner Mongolia	118.87	42.2987	604
74	2015	Chifeng Academy of Agricultural Sciences, Chifeng, Inner Mongolia	118.87	42.2987	604
75	2015	Tongliao Academy of Agricultural Sciences, Inner Mongolia	122.546	43.7314	166
76	2015	Tongliao Academy of Agricultural Sciences, Inner Mongolia	122.546	43.7314	166
77	2015	Inner Mongolia Xingan League Academy of Agricultural Sciences	122.034	46.1054	281
78	2015	Inner Mongolia Xingan League Academy of Agricultural Sciences	122.034	46.1054	281
79	2015	Datong Academy of Agricultural Sciences, Datong, Shanxi Province	113.27	40.1035	1063
80	2016	Tongwei Huajialing, Dingxi City, Gansu Province	105.018	35.378	2381
81	2016	Dingxi City, Gansu Province Tongwei Maying buckwheat test ground	105.028	35.3069	2169
82	2016	Dingxi Experimental Site in Gansu Province	104.564	35.5576	2071
83	2016	Zhangbei County, Zhangjiakou City, Hebei Province	114.671	41.1889	1381
84	2016	Zhangbei County, Zhangjiakou City, Hebei Province	114.671	41.1889	1381
85	2016	Zhangbei Experimental Station, Zhangjiakou, Hebei Province	115.013	41.4814	1382
86	2016	Baicheng Academy of Agricultural Sciences, Jilin Province	122.819	45.4407	145
87	2016	Agricultural Research Institute of Chifeng City, Inner Mongolia	119.055	42.2955	538
88	2016	Agricultural Research Institute of Chifeng City, Inner Mongolia	119.055	42.2955	538
89	2016	Tongliao Academy of Agricultural Sciences, Inner Mongolia	122.546	43.7314	166
90	2016	Tongliao Academy of Agricultural Sciences, Inner Mongolia	122.546	43.7314	166
91	2016	Inner Mongolia Xingan League Academy of Agricultural Sciences	122.034	46.1054	281
92	2016	Inner Mongolia Xingan League Academy of Agricultural Sciences	122.034	46.1054	281
93	2016	Ningxia evalution	106.255	36.0455	1814
94	2016	Experimental field of Shanxi Datong High Cold Institute	113.308	40.0785	1045
95	2016	Guojiayao Village, Guojiayao Township, Xinrong District, Datong City, Shanxi Province	113.04	40.2803	1215
96	2016	Xiangxi Village, Xinrong District, Datong City, Shanxi Province	113.223	40.2349	1254
97	2016	Shanxi Datong City Zuoyun Guanjiapu village	112.888	40.1794	1297
98	2016	Shanxi Datong city Zuo Yun Santun township Anyandun village	112.732	40.1385	1400
99	2016	Santaizi Village, Zuoyun Santun Township, Datong, Shanxi	112.819	40.1741	1341
100	2016	Youyu Experimental Station of Shanxi Academy of Agricultural Sciences	112.435	39.9739	1326
101	2016	Datong Academy of Agricultural Sciences, Datong, Shanxi Province	102.369	27.8671	1896
102	2016	East County, Liangshan, Sichuan	102.57	26.6342	1702
103	2016	Sichuan ZhaoJiao	102.835	28.0121	2097
104	2016	Yunnan qujing	103.616	25.0346	1865
105	2016	Buckwheat production area in Tuoding Township, Deqin County, Diqing, Yunnan Province	99.439	27.7642	2057
106	2016	Diqing Experimental Station in Yunnan Province	98.918	28.4924	3657
107	2016	Buckwheat production area in Tarcheng Town, Weixi County, Diqing, Yunnan Province	99.4138	27.617	2642
108	2016	Buckwheat production area in Jiantang Town, Shangri-La, Diqing, Yunnan Province	99.6438	27.8107	3287
109	2016	Paomaping buckwheat production area, Ninglang County, Lijiang City, Yunnan Province	100.82	27.2771	2482
110	2016	Buckwheat production area in Yangping Township, Yongsheng County, Lijiang City, Yunnan Province	100.131	27.2346	2501
111	2017	Dingxi City, Gansu Province	104.625	35.5639	1960
112	2017	Zhangbei County, Zhangjiakou City, Hebei Province	114.761	41.182	1393
113	2017	Jilin Baicheng Academy of Agricultural Sciences	122.809	45.4286	145
114	2017	Jilin Baicheng Academy of Agricultural Sciences	122.809	45.4286	145
115	2017	Inner Mongolia Chifeng Academy of Agricultural Sciences	119.055	42.2962	538
116	2017	Guangdegong, Wengniute Banner, Chifeng City, Inner Mongolia	118.567	42.7525	1026
117	2017	Wuljiazi Village, Kulun, Tongliao City, Inner Mongolia	121.409	42.6062	398
118	2017	Tongliao Academy of Agricultural Sciences, Inner Mongolia	122.546	43.7314	166
119	2017	Tongliao Academy of Agricultural Sciences, Inner Mongolia	122.546	43.7314	166
120	2017	Inner Mongolia Xingan League Academy of Agricultural Sciences	122.034	46.1054	281
121	2017	Liangcheng County, Ulanqab City, Inner Mongolia Autonomous Region	112.582	40.6137	1349
122	2017	Guyuan County, Ningxia	106.255	36.0455	1814
123	2017	Huangzhong County, Qinghai Province	101.577	36.5081	2702
124	2017	Hair soap in Huairen County, Shuozhou City, Shanxi Province	113.173	39.9011	1013
125	2017	Yanqiao Test Station, Youyu County, Shuozhou City, Shanxi Province	112.435	39.9742	1325
126	2017	Yulin City, Shaanxi Province	109.698	38.2847	1157
127	2017	Lamu Achue Township, Meigou County, Liangshan Prefecture, Sichuan Province	103.08	28.1316	1595
128	2017	Mianning County, Liangshan Prefecture, Sichuan Province	102.022	28.2116	1888
129	2017	Tuodu Village, Dama Township, Zhaojue, Liangshan Prefecture, Sichuan Province	102.798	27.9166	2323
130	2017	Yunnan Qujing Malone township Tongquan town	103.572	25.4047	2033
131	2017	Yunnan Qujing Malone township Tongquan town	103.572	25.4047	2033
132	2017	Qujing City, Yunnan Province	103.616	25.0346	1865
133	2018	Dingxi City, Gansu Province	104.619	35.6241	2101
134	2018	Tuanjie Town, Dingxi City, Gansu Province	104.589	35.4624	2012
135	2018	Guiyang, Guizhou Province	106.57	26.6858	1311
136	2018	Taizhou Dryland Crops Research Institute, Jiangsu Province	120.009	32.2614	5
137	2018	Tumed Right Banner, Baotou City, Inner Mongolia	110.625	40.5977	1015
138	2018	Tumed Right Banner, Baotou City, Inner Mongolia	110.625	40.5977	1015
139	2018	Changsheng Town, Aohan Banner, Chifeng City, Inner Mongolia	120.156	42.843	393
140	2018	Linxi County, Chifeng City, Inner Mongolia	118.018	43.6072	904
141	2018	Linxi County, Chifeng City, Inner Mongolia	118.018	43.6072	904
142	2018	Linxi County, Chifeng City, Inner Mongolia	118.083	43.9543	883
143	2018	Linxi County, Chifeng City, Inner Mongolia	118.083	43.9543	883
144	2018	Wengniute Banner, Chifeng City, Inner Mongolia	118.947	42.9167	721
145	2018	Ulanqab City, Inner Mongolia	113.144	40.9231	1322
146	2018	Huangzhong County, Qinghai Province	101.577	36.5081	2702
147	2018	Yadong County, Xigaze, Tibet	88.8997	27.4807	3149
148	2018	Tibet shannan	91.8026	29.2096	3719
